# Supplementary material for: Distinct compositions and functions of circulating microbial DNA in the peripheral blood compared to fecal microbial DNA in healthy individuals
Source: mSystems. 2024 Mar 1;9(3):e00008-24. doi: 10.1128/msystems.00008-24 (PMC10949464; doi:10.1128/msystems.00008-24)
Supplement: Table S1 — Detailed comparison data of microorganisms at the phylum levels in the three groups. [file msystems.00008-24-s0001.xlsx]

## Sheet: Sheet1
Supplement Table 1：Detailed comparison data of microorganisms at the phylum levels in the three groups.
Phylum	Urine	Feces	Blood	Blood vs Feces log2FC	wilcox.test.p_value	q_value	Significance	Regulation	Blood vs Urine log2FC	wilcox.test.p_value	q_value	Significance	regulation	Urine vs Feces log2FC	wilcox.test.p_value	q_value	Significance	regulation
Abditibacteriota	0.00024	0	0	NA	NA	NA	NA	no	Inf	0.3173	0.4561	no	up	Inf	0.3173	0.3332	no	up
Acidobacteriota	0.0089	0	0.02448	Inf	0.0329	0.094	yes	up	-1.46	0.4973	0.5719	no	down	Inf	0.001	0.0042	yes	up
Actinobacteriota	16.6071	1.15057	1.49343	0.38	0.0056	0.0187	yes	up	3.48	0.0012	0.0055	yes	up	3.85	0.0012	0.0042	yes	up
Bacteroidota	7.73469	31.6959	0.38372	-6.37	0	0	yes	down	4.33	0.0001	0.0006	yes	up	-2.03	0.0004	0.0026	yes	down
Bdellovibrionota	0	0	0.01094	Inf	0.1486	0.1858	no	up	-Inf	0.1486	0.2848	no	down	NA	NA	NA	NA	no
Campylobacterota	0.41354	0.00247	0.00743	1.57	0.1933	0.2274	no	up	5.8	0	0	yes	up	7.37	0	0	yes	up
Chloroflexi	0.00359	0.00029	0.0213	6.15	0.0443	0.1108	yes	up	-2.56	0.4204	0.5372	no	down	3.58	0.053	0.0696	no	up
Cyanobacteria	0.03324	0.00174	0.39595	7.86	0.0005	0.002	yes	up	-3.58	0.0171	0.0393	yes	down	4.29	0.0235	0.0449	yes	up
Deferribacterota	0.01406	0	0.00296	Inf	0.1486	0.1858	no	up	2.23	0.3624	0.4903	no	up	Inf	0.0329	0.0494	yes	up
Deinococcota	0.01308	0	0	NA	NA	NA	NA	no	Inf	0.0147	0.0376	yes	up	Inf	0.0147	0.0319	yes	up
Desulfobacterota	0.05748	0.75334	0.02068	-5.19	0.0001	0.0005	yes	down	1.47	0.002	0.0077	yes	up	-3.71	0.0002	0.0021	yes	down
Firmicutes	25.4198	57.7425	1.62694	-5.15	0	0	yes	down	3.97	0.0001	0.0006	yes	up	-1.18	0.0056	0.0168	yes	down
Fusobacteriota	0.21688	0.01003	0.03431	1.78	0.0642	0.1284	no	up	2.66	0.8619	0.9011	no	up	4.44	0.0064	0.0168	yes	up
Gemmatimonadota	0.00228	0	0.00959	Inf	0.0706	0.1284	no	up	-2.06	0.9427	0.9427	no	down	Inf	0.0329	0.0494	yes	up
Myxococcota	0.0014	0	0.00271	Inf	0.1486	0.1858	no	up	-0.95	0.8073	0.8842	no	down	Inf	0.0706	0.0872	no	up
Nitrospirota	0.00025	0	0.00508	Inf	0.1486	0.1858	no	up	-4.67	0.482	0.5719	no	down	Inf	0.3173	0.3332	no	up
Patescibacteria	0.0403	0.01852	0.00961	-0.95	0.0599	0.1284	no	down	2.07	0.0044	0.0145	yes	up	1.12	0.0526	0.0696	no	up
Planctomycetota	0.00496	0	0.00291	Inf	0.3173	0.334	no	up	0.79	0.1933	0.342	no	up	Inf	0.0329	0.0494	yes	up
Proteobacteria	47.0101	8.47378	95.8723	3.5	0	0	yes	up	-1.03	0.0001	0.0006	yes	down	2.47	0.0005	0.0026	yes	up
Synergistota	0.02036	0	0	NA	NA	NA	NA	no	Inf	0.1486	0.2848	no	up	Inf	0.1486	0.1734	no	up
unclassified	0.00452	0.00182	0	-Inf	0.1486	0.1858	no	down	Inf	0.3173	0.4561	no	up	1.32	0.6155	0.6155	no	up
Verrucomicrobiota	2.3933	0.14905	0.07029	-1.08	0.4407	0.4407	no	down	5.09	0.0088	0.0253	yes	up	4	0.0152	0.0319	yes	up
WPS-2	0	0	0.00535	Inf	0.3173	0.334	no	up	-Inf	0.3173	0.4561	no	down	NA	NA	NA	NA	no
NA: Not available. Inf: Infinite.
