# Supplementary material for: Distinct compositions and functions of circulating microbial DNA in the peripheral blood compared to fecal microbial DNA in healthy individuals
Source: mSystems. 2024 Mar 1;9(3):e00008-24. doi: 10.1128/msystems.00008-24 (PMC10949464; doi:10.1128/msystems.00008-24)
Supplement: Table S2 — Detailed comparison data of microorganisms at the genus levels in the three groups. [file msystems.00008-24-s0002.xlsx]

## Sheet: Sheet1
Supplement Table 2：Detailed comparison data of microorganisms at the genus levels in the three groups.
Blood vs Feces Genus	Feces abund	Blood abund	log2FC	wilcox.test.p_value	q_value	Significance	Regulation	Blood vs Urine Genus	Urine abund	Blood abund	log2FC	wilcox.test.p_value	q_value	Significance	Regulation
Herminiimonas	0.22649	43.5094	7.59	0	0.0258	yes	up	Herminiimonas	9.54678	43.5094	-2.19	0	0	yes	down
Bacteroides	20.6835	0.04686	-8.78	0	0	yes	down	Bacteroides	0.24993	0.04686	2.41	0.002	0.018	yes	up
Faecalibacterium	11.3513	0.02654	-8.74	0	0	yes	down	Faecalibacterium	0.27096	0.02654	3.35	0.0276	0.1406	yes	up
Herbaspirillum	0.12842	10.1505	6.3	0	0	yes	up	Hafnia-Obesumbacterium	3.80875	9.51295	-1.32	0.0056	0.0426	yes	down
Hafnia-Obesumbacterium	0.0366	9.51295	8.02	0	0	yes	up	Dialister	1.35238	0.01209	6.8	0.0001	0.0018	yes	up
Pseudomonas	0.11777	9.15104	6.28	0	0	yes	up	Prevotella_9	0.96346	0.0039	Inf	0.0001	0.0018	yes	up
Stenotrophomonas	0.09869	4.93742	5.64	0	0	yes	up	Burkholderia-Caballeronia-Paraburkholderia	1.48411	2.65089	-0.84	0.013	0.0807	yes	down
Dialister	4.62331	0.01209	-8.58	0	0	yes	down	Escherichia-Shigella	0.48984	0.02337	4.39	0.0001	0.0018	yes	up
Prevotella_9	4.59843	0.0039	-Inf	0	0	yes	down	Ralstonia	1.06843	1.90902	-0.84	0.013	0.0807	yes	down
Klebsiella	2.35642	1.24293	-0.92	0.001	0.0043	yes	down	Akkermansia	2.36574	0.02531	6.55	0.0002	0.0031	yes	up
Lachnoclostridium	3.19595	0.0039	-Inf	0	0	yes	down	Atopobium	2.20437	0.0039	Inf	0.0003	0.0034	yes	up
UCG-002	3.0449	0.0039	-10.57	0	0	yes	down	Gardnerella	12.3931	0.00991	10.29	0.0001	0.0018	yes	up
Burkholderia-Caballeronia-Paraburkholderia	0.02741	2.65089	6.6	0	0.0024	yes	up	Lactobacillus	16.8119	0.05167	8.35	0.0001	0.0018	yes	up
Escherichia-Shigella	2.55148	0.02337	-6.77	0	0	yes	down	Muribaculaceae_unclassified	3.16503	0.02083	7.25	0.0001	0.0018	yes	up
Roseburia	2.55079	0.0039	-Inf	0	0	yes	down	Prevotella	2.02626	0.0039	Inf	0.0001	0.0018	yes	up
Bosea	0.03519	2.41987	6.1	0	0	yes	up	Megasphaera	1.3975	0.0023	9.25	0.0002	0.0031	yes	up
Firmicutes_unclassified	2.34911	0.00743	-8.31	0	0.3296	no	up	Streptococcus	1.2278	0.064	4.26	0.0001	0.0018	yes	up
Phascolarctobacterium	2.26663	0.00136	-10.66	0	0	yes	up	Methyloversatilis	0.2294	0.4691	-1.03	0.0243	0.125	yes	down
Agathobacter	2.23583	0.0039	-Inf	0	0	yes	down	Porphyromonas	0.5368	0.0023	Inf	0.0001	0.0001	yes	up
Subdoligranulum	2.21209	0.0039	-Inf	0	1	yes	up	Delftia	0.0049	0.5266	-6.75	0	0	yes	down
Ralstonia	0.07072	1.90902	4.75	0	0	yes	down	Anaerococcus	0.4453	0.0039	6.84	0.0006	0.0064	yes	up
Eubacterium_eligens_group	1.8175	0.0039	-Inf	0	0	yes	down	Allorhizobium-Neorhizobium-Pararhizobium-Rhizobium	0.0166	0.402	-4.6	0.0141	0.0807	yes	down
Enterobacter	0.35168	1.46332	2.06	0.0005	0	yes	down	Acinetobacter	0.0604	0.3453	-2.52	0.0015	0.0142	yes	down
Parabacteroides	1.73	0.0039	-Inf	0	0	yes	down	Peptoniphilus	0.4019	0.0023	Inf	0.0003	0.0034	yes	up
Parasutterella	1.54	0.0039	-Inf	0	0	yes	down	Bifidobacterium	0.348	0.0355	3.29	0.0002	0.0031	yes	up
Methylobacterium-Methylorubrum	0.00802	1.48256	7.53	0	0.6466	no	down	Campylobacter	0.3403	0.0074	5.52	0.0003	0.0034	yes	up
Phyllobacterium	0.01642	1.39061	6.41	0	0.0043	yes	down	Veillonella	0.35	0.0039	Inf	0	0	yes	up
Alistipes	1.35	0.01	-7.72	0	0	yes	down	Comamonas	0.0027	0.3162	-6.87	0.0036	0.0287	yes	down
Lachnospiraceae_unclassified	1.33	0.01	-8.06	0	0	yes	down	Veillonellaceae_unclassified	0.25	0.0039	Inf	0.001	0.0097	yes	up
Anaerostipes	1.33	0.01	-7.77	0	0	yes	down	Neisseria	0.18	0.0039	Inf	0	0	yes	up
Christensenellaceae_R-7_group	1.29	0.02	-6.22	0.0001	0.0006	yes	down
