# Supplementary material for: Distinct compositions and functions of circulating microbial DNA in the peripheral blood compared to fecal microbial DNA in healthy individuals
Source: mSystems. 2024 Mar 1;9(3):e00008-24. doi: 10.1128/msystems.00008-24 (PMC10949464; doi:10.1128/msystems.00008-24)
Supplement: Table S3 — Detailed comparative information for each group of samples with different phenotypes. [file msystems.00008-24-s0003.xlsx]

## Sheet: Sheet1
Supplement Table 3: Detailed comparative information for each group of samples with different phenotypes.
Phenotype	Mean	SD	FDR-corrected pairwise p-values	Group p-value
Aerobic	B: 0.22338066 F: 0.02421054 U: 0.28067322	B: 0.02640947 F:0.02697104 U:0.11495131	B vs F: 2.218807E-06 B vs U: 4.490200E-02 F vs U: 2.218807E-06	4.08717e-06
Anaerobic	B: 0.004706135 F: 0.855054616 U: 0.292275741	B: 0.004539322 F: 0.150154658 U: 0.255726914	B vs F: 1.109403E-06 B vs U: 1.109403E-06 F vs U: 2.218807E-05	3.22893e-07
Contains Mobile Elements	B: 0.9432102 F: 0.1094369 U:0.5976480	B: 0.01583488 F: 0.15259550 U: 0.27279125	B vs F: 1.109403E-06 B vs U: 1.109403E-06 F vs U: 3.328210E-05	3.56263e-07
Facultatively Anaerobic	B: 0.19608452 F: 0.07277935 U: 0.23373651	B: 0.01745803 F: 0.14973335 U: 0.10402100	B vs F: 0.0006035155 B vs U: 0.0683614407 F vs U: 0.0009840409	0.000260671
Forms Biofilms	B: 0.9861255 F: 0.1097250 U: 0.8083348	B: 0.01300168 F: 0.16160338 U: 0.17153276	B vs F: 2.218807E-06 B vs U: 5.177216E-06 F vs U: 5.177216E-06	3.29504e-07
Gram Negative	B: 0.9769888 F: 0.3442291 U: 0.7217476	B: 0.0119746 F: 0.1479208 U: 0.2272173	B vs F: 2.218807E-06 B vs U: 2.218807E-06 F vs U: 6.560272E-04	9.09236e-07
Gram Positive	B: 0.02301116 F: 0.65577086 U: 0.27825237	B: 0.0119746 F: 0.1479208 U: 0.2272173	B vs F: 2.218807E-06 B vs U: 2.218807E-06 F vs U: 6.560272E-04	9.09236e-07
Potentially Pathogenic	B: 0.90712974 F: 0.08778649 U: 0.53612541	B: 0.01916892 F: 0.15774390 U: 0.25532189	B vs F: 1.109403E-06 B vs U: 1.109403E-06 F vs U: 4.955335E-05	3.92492e-07
Stress Tolerant	B: 0.93345287 F: 0.08792968 U: 0.56383140	B: 0.02100669 F: 0.15769481 U: 0.26986252	B vs F: 1.109403E-06 B vs U: 1.109403E-06 F vs U: 3.328210E-05	3.56263e-07
SD: Standard deviation. B: Blood sample. F: Feces sample. U: Urine sample. FDR-corrected pairwise p-values was calculated using Pairwise Mann-Whitney-Wilcoxon Test. Group p-values was calculated using Kruskal-Wallis Test.
